# Supplementary material for: An Improved Real-Time Viability PCR Assay to Detect Salmonella in a Culture-Independent Era
Source: Int J Mol Sci. 2022 Nov 25;23(23):14708. doi: 10.3390/ijms232314708 (PMC9738789; doi:10.3390/ijms232314708)
Supplement: Supplementary file 1 [file ijms-23-14708-s001.zip]

Archive with 1 entries (1 files):
- ijms-2045620-supplementary.pdf
